# Supplementary material for: Bipyrrole boomerangs via Pd-mediated tandem cyclization–oxygenation. Controlling reaction selectivity and electronic properties
Source: Beilstein J Org Chem. 2020 May 4;16:895–903. doi: 10.3762/bjoc.16.81 (PMC7214875; doi:10.3762/bjoc.16.81)
Supplement: File 2 — Cartesian coordinates. [file Beilstein_J_Org_Chem-16-895-s002.zip]

Archive with 8 entries (8 files):
- pyrrole NMI-H.pdb
- cNDA2O.pdb
- cNDA3O.pdb
- cNMI2H.pdb
- cNMI2O.pdb
- cNMI3H.pdb
- cNMI3O.pdb
- pyrrole NDA-H.pdb
