# Supplementary material for: Bipyrrole boomerangs via Pd-mediated tandem cyclization–oxygenation. Controlling reaction selectivity and electronic properties
Source: Beilstein J Org Chem. 2020 May 4;16:895–903. doi: 10.3762/bjoc.16.81 (PMC7214875; doi:10.3762/bjoc.16.81)
Supplement: File 2 — Cartesian coordinates. [file Beilstein_J_Org_Chem-16-895-s002.zip › pyrrole NMI-H.pdb]

COMPND    pyrrole NMI-H
AUTHOR    Marcin Stepien
HETATM    1  N           1       7.124   0.000   0.000
HETATM    2  C           2       6.342   0.000  -1.139
HETATM    3  C           3       5.031   0.000  -0.724
HETATM    4  C           4       5.031   0.000   0.724
HETATM    5  C           5       6.342   0.000   1.139
HETATM    6  C           6       3.642   0.000  -1.191
HETATM    7  C           7       2.974   0.000  -2.406
HETATM    8  C           8       1.555   0.000  -2.420
HETATM    9  C           9       0.803   0.000  -1.249
HETATM   10  C          10       1.469   0.000   0.000
HETATM   11  C          11       2.860   0.000   0.000
HETATM   12  C          12       0.803   0.000   1.249
HETATM   13  C          13       1.555   0.000   2.420
HETATM   14  C          14       2.974   0.000   2.406
HETATM   15  C          15       3.642   0.000   1.191
HETATM   16  C          16      -0.675   0.000  -1.268
HETATM   17  C          17      -0.675   0.000   1.268
HETATM   18  N          18      -1.313   0.000   0.000
HETATM   19  O          19      -1.336   0.000   2.296
HETATM   20  O          20      -1.336   0.000  -2.296
HETATM   21  C          21      -2.765   0.000   0.000
HETATM   22  C          22      -3.444  -1.231   0.000
HETATM   23  C          23      -4.844  -1.205   0.000
HETATM   24  C          24      -5.540   0.000   0.000
HETATM   25  C          25      -4.843   1.205   0.000
HETATM   26  C          26      -3.444   1.231   0.000
HETATM   27  C          27      -2.713  -2.568   0.000
HETATM   28  C          28      -2.713   2.568   0.000
HETATM   29  C          29      -3.019   3.376  -1.276
HETATM   30  C          30      -3.019   3.376   1.275
HETATM   31  C          31      -3.019  -3.376   1.276
HETATM   32  C          32      -3.019  -3.376  -1.275
HETATM   33  H          33       6.793   0.000   2.120
HETATM   34  H          34       3.512   0.000  -3.349
HETATM   35  H          35       1.022   0.000  -3.365
HETATM   36  H          36       1.022   0.000   3.365
HETATM   37  H          37       3.512   0.000   3.349
HETATM   38  H          38      -5.394  -2.141   0.000
HETATM   39  H          39      -6.626   0.000   0.000
HETATM   40  H          40      -5.394   2.141   0.000
HETATM   41  H          41      -1.638  -2.366   0.000
HETATM   42  H          42      -1.638   2.366   0.000
HETATM   43  H          43      -2.441   4.306  -1.288
HETATM   44  H          44      -2.764   2.799  -2.170
HETATM   45  H          45      -4.079   3.643  -1.337
HETATM   46  H          46      -2.441   4.306   1.288
HETATM   47  H          47      -4.079   3.643   1.337
HETATM   48  H          48      -2.764   2.799   2.169
HETATM   49  H          49      -2.441  -4.306   1.288
HETATM   50  H          50      -2.764  -2.799   2.170
HETATM   51  H          51      -4.079  -3.643   1.337
HETATM   52  H          52      -2.441  -4.306  -1.288
HETATM   53  H          53      -4.079  -3.643  -1.337
HETATM   54  H          54      -2.764  -2.799  -2.169
HETATM   55  H          55       8.131   0.000   0.000
HETATM   56  H          56       6.793   0.000  -2.120
CONECT    1    2    5   55
CONECT    2    1    3   56
CONECT    3    2    4    6
CONECT    4    3    5   15
CONECT    5    1    4   33
CONECT    6    3    7   11
CONECT    7    6    8   34
CONECT    8    7    9   35
CONECT    9    8   10   16
CONECT   10    9   11   12
CONECT   11    6   10   15
CONECT   12   10   13   17
CONECT   13   12   14   36
CONECT   14   13   15   37
CONECT   15    4   11   14
CONECT   16    9   18   20
CONECT   17   12   18   19
CONECT   18   16   17   21
CONECT   19   17
CONECT   20   16
CONECT   21   18   22   26
CONECT   22   21   23   27
CONECT   23   22   24   38
CONECT   24   23   25   39
CONECT   25   24   26   40
CONECT   26   21   25   28
CONECT   27   22   31   32   41
CONECT   28   26   29   30   42
CONECT   29   28   43   44   45
CONECT   30   28   46   47   48
CONECT   31   27   49   50   51
CONECT   32   27   52   53   54
CONECT   33    5
CONECT   34    7
CONECT   35    8
CONECT   36   13
CONECT   37   14
CONECT   38   23
CONECT   39   24
CONECT   40   25
CONECT   41   27
CONECT   42   28
CONECT   43   29
CONECT   44   29
CONECT   45   29
CONECT   46   30
CONECT   47   30
CONECT   48   30
CONECT   49   31
CONECT   50   31
CONECT   51   31
CONECT   52   32
CONECT   53   32
CONECT   54   32
CONECT   55    1
CONECT   56    2
End
