# Supplementary material for: Bipyrrole boomerangs via Pd-mediated tandem cyclization–oxygenation. Controlling reaction selectivity and electronic properties
Source: Beilstein J Org Chem. 2020 May 4;16:895–903. doi: 10.3762/bjoc.16.81 (PMC7214875; doi:10.3762/bjoc.16.81)
Supplement: File 2 — Cartesian coordinates. [file Beilstein_J_Org_Chem-16-895-s002.zip › cNDA2O.pdb]

COMPND    cNDA2O
AUTHOR    Marcin Stepien
HETATM    1  N           1       1.319   4.571  -0.321
HETATM    2  C           2       0.752   5.834   0.125
HETATM    3  C           3      -0.752   5.834  -0.125
HETATM    4  N           4      -1.319   4.571   0.321
HETATM    5  C           5       2.677   4.418  -0.658
HETATM    6  C           6       2.883   2.967  -0.630
HETATM    7  C           7       1.723   2.329  -0.223
HETATM    8  C           8       0.680   3.331  -0.108
HETATM    9  C           9      -0.679   3.331   0.108
HETATM   10  C          10      -1.723   2.329   0.223
HETATM   11  C          11      -2.883   2.967   0.630
HETATM   12  C          12      -2.677   4.418   0.658
HETATM   13  C          13      -2.058   0.929  -0.084
HETATM   14  C          14       2.058   0.929   0.084
HETATM   15  C          15       3.439   0.788  -0.258
HETATM   16  C          16       4.193  -0.381  -0.087
HETATM   17  C          17       3.504  -1.494   0.501
HETATM   18  C          18       2.178  -1.342   0.889
HETATM   19  C          19       1.446  -0.142   0.708
HETATM   20  C          20       3.982   2.027  -0.701
HETATM   21  C          21       5.322   2.091  -1.027
HETATM   22  C          22       6.095   0.908  -0.920
HETATM   23  C          23       5.577  -0.300  -0.469
HETATM   24  C          24      -1.446  -0.142  -0.708
HETATM   25  C          25      -2.179  -1.342  -0.889
HETATM   26  C          26      -3.504  -1.494  -0.501
HETATM   27  C          27      -4.193  -0.381   0.087
HETATM   28  C          28      -3.439   0.788   0.258
HETATM   29  C          29      -5.577  -0.300   0.469
HETATM   30  C          30      -6.095   0.908   0.920
HETATM   31  C          31      -5.322   2.091   1.027
HETATM   32  C          32      -3.982   2.027   0.701
HETATM   33  C          33       6.440  -1.538  -0.541
HETATM   34  C          34       4.232  -2.759   0.894
HETATM   35  C          35      -4.232  -2.759  -0.894
HETATM   36  C          36      -6.440  -1.538   0.541
HETATM   37  N          37      -7.572  -1.583  -0.221
HETATM   38  N          38       7.572  -1.583   0.220
HETATM   39  O          39      -6.130  -2.427   1.338
HETATM   40  O          40      -5.059  -2.704  -1.807
HETATM   41  O          41       5.059  -2.704   1.807
HETATM   42  O          42       6.130  -2.427  -1.338
HETATM   43  N          43       3.882  -3.922   0.272
HETATM   44  C          44       8.390  -2.787   0.129
HETATM   45  C          45       7.737  -0.817   1.452
HETATM   46  C          46      -8.389  -2.787  -0.130
HETATM   47  C          47      -7.737  -0.817  -1.452
HETATM   48  N          48      -3.882  -3.922  -0.272
HETATM   49  C          49      -4.618  -5.126  -0.641
HETATM   50  C          50      -3.254  -3.958   1.045
HETATM   51  C          51       4.617  -5.126   0.641
HETATM   52  C          52       3.254  -3.958  -1.045
HETATM   53  O          53      -3.451   5.341   0.867
HETATM   54  O          54       3.451   5.341  -0.867
HETATM   55  H          55       1.248   6.638  -0.421
HETATM   56  H          56       0.955   5.973   1.196
HETATM   57  H          57      -1.248   6.638   0.421
HETATM   58  H          58      -0.955   5.973  -1.196
HETATM   59  H          59       1.684  -2.178   1.374
HETATM   60  H          60       0.430  -0.086   1.079
HETATM   61  H          61       5.780   3.019  -1.353
HETATM   62  H          62       7.143   0.945  -1.201
HETATM   63  H          63      -0.430  -0.086  -1.079
HETATM   64  H          64      -1.684  -2.178  -1.374
HETATM   65  H          65      -7.143   0.945   1.201
HETATM   66  H          66      -5.780   3.019   1.353
HETATM   67  H          67       9.433  -2.531   0.335
HETATM   68  H          68       8.058  -3.539   0.858
HETATM   69  H          69       8.300  -3.205  -0.872
HETATM   70  H          70       8.779  -0.495   1.549
HETATM   71  H          71       7.099   0.064   1.442
HETATM   72  H          72       7.465  -1.429   2.320
HETATM   73  H          73      -9.433  -2.531  -0.336
HETATM   74  H          74      -8.057  -3.539  -0.858
HETATM   75  H          75      -8.300  -3.205   0.872
HETATM   76  H          76      -8.779  -0.495  -1.550
HETATM   77  H          77      -7.099   0.064  -1.442
HETATM   78  H          78      -7.465  -1.429  -2.320
HETATM   79  H          79      -3.969  -5.998  -0.518
HETATM   80  H          80      -5.504  -5.248  -0.005
HETATM   81  H          81      -4.937  -5.043  -1.679
HETATM   82  H          82      -2.564  -4.807   1.099
HETATM   83  H          83      -2.695  -3.042   1.226
HETATM   84  H          84      -4.015  -4.058   1.828
HETATM   85  H          85       3.968  -5.998   0.519
HETATM   86  H          86       5.504  -5.249   0.005
HETATM   87  H          87       4.937  -5.043   1.679
HETATM   88  H          88       2.564  -4.807  -1.099
HETATM   89  H          89       2.695  -3.043  -1.226
HETATM   90  H          90       4.015  -4.058  -1.828
CONECT    1    2    5    8
CONECT    2    1    3   55   56
CONECT    3    2    4   57   58
CONECT    4    3    9   12
CONECT    5    1    6   54
CONECT    6    5    7   20
CONECT    7    6    8   14
CONECT    8    1    7    9
CONECT    9    4    8   10
CONECT   10    9   11   13
CONECT   11   10   12   32
CONECT   12    4   11   53
CONECT   13   10   24   28
CONECT   14    7   15   19
CONECT   15   14   16   20
CONECT   16   15   17   23
CONECT   17   16   18   34
CONECT   18   17   19   59
CONECT   19   14   18   60
CONECT   20    6   15   21
CONECT   21   20   22   61
CONECT   22   21   23   62
CONECT   23   16   22   33
CONECT   24   13   25   63
CONECT   25   24   26   64
CONECT   26   25   27   35
CONECT   27   26   28   29
CONECT   28   13   27   32
CONECT   29   27   30   36
CONECT   30   29   31   65
CONECT   31   30   32   66
CONECT   32   11   28   31
CONECT   33   23   38   42
CONECT   34   17   41   43
CONECT   35   26   40   48
CONECT   36   29   37   39
CONECT   37   36   46   47
CONECT   38   33   44   45
CONECT   39   36
CONECT   40   35
CONECT   41   34
CONECT   42   33
CONECT   43   34   51   52
CONECT   44   38   67   68   69
CONECT   45   38   70   71   72
CONECT   46   37   73   74   75
CONECT   47   37   76   77   78
CONECT   48   35   49   50
CONECT   49   48   79   80   81
CONECT   50   48   82   83   84
CONECT   51   43   85   86   87
CONECT   52   43   88   89   90
CONECT   53   12
CONECT   54    5
CONECT   55    2
CONECT   56    2
CONECT   57    3
CONECT   58    3
CONECT   59   18
CONECT   60   19
CONECT   61   21
CONECT   62   22
CONECT   63   24
CONECT   64   25
CONECT   65   30
CONECT   66   31
CONECT   67   44
CONECT   68   44
CONECT   69   44
CONECT   70   45
CONECT   71   45
CONECT   72   45
CONECT   73   46
CONECT   74   46
CONECT   75   46
CONECT   76   47
CONECT   77   47
CONECT   78   47
CONECT   79   49
CONECT   80   49
CONECT   81   49
CONECT   82   50
CONECT   83   50
CONECT   84   50
CONECT   85   51
CONECT   86   51
CONECT   87   51
CONECT   88   52
CONECT   89   52
CONECT   90   52
End
