# Supplementary material for: Bipyrrole boomerangs via Pd-mediated tandem cyclization–oxygenation. Controlling reaction selectivity and electronic properties
Source: Beilstein J Org Chem. 2020 May 4;16:895–903. doi: 10.3762/bjoc.16.81 (PMC7214875; doi:10.3762/bjoc.16.81)
Supplement: File 2 — Cartesian coordinates. [file Beilstein_J_Org_Chem-16-895-s002.zip › cNDA3O.pdb]

COMPND    cNDA3O
AUTHOR    Marcin Stepien
HETATM    1  N           1       1.336   4.384   0.809
HETATM    2  C           2       0.608   5.581   1.223
HETATM    3  C           3      -0.347   5.618  -1.146
HETATM    4  N           4      -1.133   4.454  -0.746
HETATM    5  C           5       2.617   4.078   1.342
HETATM    6  C           6       2.812   2.667   1.012
HETATM    7  C           7       1.680   2.167   0.391
HETATM    8  C           8       0.710   3.234   0.294
HETATM    9  C           9      -0.563   3.269  -0.244
HETATM   10  C          10      -1.583   2.251  -0.354
HETATM   11  C          11      -2.691   2.813  -0.967
HETATM   12  C          12      -2.426   4.215  -1.283
HETATM   13  C          13      -1.957   0.922   0.152
HETATM   14  C          14       1.992   0.829  -0.133
HETATM   15  C          15       3.333   0.569   0.282
HETATM   16  C          16       4.049  -0.600  -0.012
HETATM   17  C          17       3.359  -1.574  -0.808
HETATM   18  C          18       2.062  -1.312  -1.234
HETATM   19  C          19       1.364  -0.121  -0.916
HETATM   20  C          20       3.875   1.682   0.989
HETATM   21  C          21       5.179   1.615   1.436
HETATM   22  C          22       5.915   0.430   1.183
HETATM   23  C          23       5.396  -0.656   0.488
HETATM   24  C          24      -1.377  -0.062   0.929
HETATM   25  C          25      -2.127  -1.228   1.223
HETATM   26  C          26      -3.428  -1.431   0.779
HETATM   27  C          27      -4.078  -0.408   0.010
HETATM   28  C          28      -3.310   0.731  -0.265
HETATM   29  C          29      -5.428  -0.391  -0.483
HETATM   30  C          30      -5.893   0.722  -1.173
HETATM   31  C          31      -5.101   1.874  -1.412
HETATM   32  C          32      -3.799   1.878  -0.955
HETATM   33  C          33       6.199  -1.933   0.422
HETATM   34  C          34       4.071  -2.790  -1.356
HETATM   35  C          35      -4.064  -2.787   0.983
HETATM   36  C          36      -6.412  -1.478  -0.115
HETATM   37  N          37      -6.939  -2.237  -1.119
HETATM   38  N          38       7.391  -1.914  -0.245
HETATM   39  O          39      -6.755  -1.591   1.064
HETATM   40  O          40      -4.246  -3.504  -0.004
HETATM   41  O          41       4.977  -2.621  -2.176
HETATM   42  O          42       5.788  -2.921   1.035
HETATM   43  C          43       0.152   6.452   0.043
HETATM   44  N          44       3.625  -4.024  -0.981
HETATM   45  C          45       8.148  -3.159  -0.292
HETATM   46  C          46       7.691  -0.968  -1.315
HETATM   47  C          47      -7.873  -3.291  -0.741
HETATM   48  C          48      -6.273  -2.430  -2.404
HETATM   49  N          49      -4.330  -3.192   2.259
HETATM   50  C          50      -4.957  -4.497   2.428
HETATM   51  C          51      -4.538  -2.259   3.363
HETATM   52  C          52       4.338  -5.181  -1.508
HETATM   53  C          53       2.887  -4.260   0.256
HETATM   54  O          54      -3.092   5.051  -1.876
HETATM   55  O          55       3.324   4.874   1.943
HETATM   56  H          56       1.284   6.133   1.879
HETATM   57  H          57      -0.263   5.271   1.812
HETATM   58  H          58      -0.995   6.210  -1.796
HETATM   59  H          59       0.508   5.272  -1.740
HETATM   60  H          60       1.565  -2.051  -1.856
HETATM   61  H          61       0.360   0.022  -1.298
HETATM   62  H          62       5.636   2.440   1.972
HETATM   63  H          63       6.934   0.363   1.554
HETATM   64  H          64      -0.367   0.030   1.312
HETATM   65  H          65      -1.657  -2.008   1.815
HETATM   66  H          66      -6.920   0.716  -1.526
HETATM   67  H          67      -5.520   2.728  -1.935
HETATM   68  H          68       0.976   7.084  -0.305
HETATM   69  H          69      -0.641   7.120   0.399
HETATM   70  H          70       9.216  -2.930  -0.364
HETATM   71  H          71       7.952  -3.732   0.612
HETATM   72  H          72       7.855  -3.761  -1.163
HETATM   73  H          73       7.466  -1.414  -2.291
HETATM   74  H          74       7.092  -0.066  -1.205
HETATM   75  H          75       8.750  -0.693  -1.278
HETATM   76  H          76      -7.340  -4.228  -0.535
HETATM   77  H          77      -8.410  -2.987   0.156
HETATM   78  H          78      -8.580  -3.457  -1.560
HETATM   79  H          79      -5.669  -3.345  -2.387
HETATM   80  H          80      -7.023  -2.507  -3.198
HETATM   81  H          81      -5.618  -1.589  -2.623
HETATM   82  H          82      -6.051  -4.409   2.396
HETATM   83  H          83      -4.635  -5.155   1.623
HETATM   84  H          84      -4.663  -4.917   3.394
HETATM   85  H          85      -4.144  -2.691   4.288
HETATM   86  H          86      -4.025  -1.319   3.170
HETATM   87  H          87      -5.607  -2.049   3.486
HETATM   88  H          88       3.646  -6.025  -1.589
HETATM   89  H          89       4.741  -4.936  -2.489
HETATM   90  H          90       5.166  -5.462  -0.845
HETATM   91  H          91       2.153  -5.057   0.099
HETATM   92  H          92       3.574  -4.551   1.059
HETATM   93  H          93       2.361  -3.358   0.563
CONECT    1    2    5    8
CONECT    2    1   43   56   57
CONECT    3    4   43   58   59
CONECT    4    3    9   12
CONECT    5    1    6   55
CONECT    6    5    7   20
CONECT    7    6    8   14
CONECT    8    1    7    9
CONECT    9    4    8   10
CONECT   10    9   11   13
CONECT   11   10   12   32
CONECT   12    4   11   54
CONECT   13   10   24   28
CONECT   14    7   15   19
CONECT   15   14   16   20
CONECT   16   15   17   23
CONECT   17   16   18   34
CONECT   18   17   19   60
CONECT   19   14   18   61
CONECT   20    6   15   21
CONECT   21   20   22   62
CONECT   22   21   23   63
CONECT   23   16   22   33
CONECT   24   13   25   64
CONECT   25   24   26   65
CONECT   26   25   27   35
CONECT   27   26   28   29
CONECT   28   13   27   32
CONECT   29   27   30   36
CONECT   30   29   31   66
CONECT   31   30   32   67
CONECT   32   11   28   31
CONECT   33   23   38   42
CONECT   34   17   41   44
CONECT   35   26   40   49
CONECT   36   29   37   39
CONECT   37   36   47   48
CONECT   38   33   45   46
CONECT   39   36
CONECT   40   35
CONECT   41   34
CONECT   42   33
CONECT   43    2    3   68   69
CONECT   44   34   52   53
CONECT   45   38   70   71   72
CONECT   46   38   73   74   75
CONECT   47   37   76   77   78
CONECT   48   37   79   80   81
CONECT   49   35   50   51
CONECT   50   49   82   83   84
CONECT   51   49   85   86   87
CONECT   52   44   88   89   90
CONECT   53   44   91   92   93
CONECT   54   12
CONECT   55    5
CONECT   56    2
CONECT   57    2
CONECT   58    3
CONECT   59    3
CONECT   60   18
CONECT   61   19
CONECT   62   21
CONECT   63   22
CONECT   64   24
CONECT   65   25
CONECT   66   30
CONECT   67   31
CONECT   68   43
CONECT   69   43
CONECT   70   45
CONECT   71   45
CONECT   72   45
CONECT   73   46
CONECT   74   46
CONECT   75   46
CONECT   76   47
CONECT   77   47
CONECT   78   47
CONECT   79   48
CONECT   80   48
CONECT   81   48
CONECT   82   50
CONECT   83   50
CONECT   84   50
CONECT   85   51
CONECT   86   51
CONECT   87   51
CONECT   88   52
CONECT   89   52
CONECT   90   52
CONECT   91   53
CONECT   92   53
CONECT   93   53
End
