# Supplementary material for: Bipyrrole boomerangs via Pd-mediated tandem cyclization–oxygenation. Controlling reaction selectivity and electronic properties
Source: Beilstein J Org Chem. 2020 May 4;16:895–903. doi: 10.3762/bjoc.16.81 (PMC7214875; doi:10.3762/bjoc.16.81)
Supplement: File 2 — Cartesian coordinates. [file Beilstein_J_Org_Chem-16-895-s002.zip › cNMI2H.pdb]

COMPND    cNMI2H
AUTHOR    Marcin Stepien
HETATM    1  N           1       1.201   5.764  -0.685
HETATM    2  C           2       0.418   6.990  -0.642
HETATM    3  C           3      -0.418   6.990   0.642
HETATM    4  N           4      -1.201   5.764   0.685
HETATM    5  C           5       2.497   5.608  -1.127
HETATM    6  C           6       2.836   4.287  -0.952
HETATM    7  C           7       1.702   3.611  -0.362
HETATM    8  C           8       0.680   4.544  -0.238
HETATM    9  C           9      -0.680   4.544   0.238
HETATM   10  C          10      -1.702   3.611   0.362
HETATM   11  C          11      -2.836   4.287   0.952
HETATM   12  C          12      -2.497   5.608   1.127
HETATM   13  C          13      -2.108   2.245   0.021
HETATM   14  C          14       2.108   2.245  -0.021
HETATM   15  C          15       3.453   2.141  -0.483
HETATM   16  C          16       4.227   0.994  -0.337
HETATM   17  C          17       3.648  -0.123   0.312
HETATM   18  C          18       2.348  -0.027   0.794
HETATM   19  C          19       1.569   1.150   0.643
HETATM   20  C          20       3.949   3.343  -1.058
HETATM   21  C          21       5.257   3.357  -1.522
HETATM   22  C          22       6.046   2.185  -1.404
HETATM   23  C          23       5.557   1.021  -0.821
HETATM   24  C          24      -1.569   1.150  -0.643
HETATM   25  C          25      -2.348  -0.027  -0.794
HETATM   26  C          26      -3.648  -0.123  -0.312
HETATM   27  C          27      -4.227   0.994   0.337
HETATM   28  C          28      -3.453   2.141   0.483
HETATM   29  C          29      -5.557   1.021   0.821
HETATM   30  C          30      -6.046   2.185   1.404
HETATM   31  C          31      -5.257   3.357   1.522
HETATM   32  C          32      -3.949   3.343   1.058
HETATM   33  C          33       6.392  -0.193  -0.678
HETATM   34  C          34       4.458  -1.350   0.479
HETATM   35  C          35      -4.458  -1.350  -0.479
HETATM   36  C          36      -6.392  -0.193   0.678
HETATM   37  N          37      -5.778  -1.300   0.039
HETATM   38  N          38       5.778  -1.300  -0.039
HETATM   39  O          39      -7.545  -0.263   1.077
HETATM   40  O          40      -4.041  -2.360  -1.025
HETATM   41  O          41       4.041  -2.360   1.025
HETATM   42  O          42       7.545  -0.263  -1.077
HETATM   43  C          43      -6.584  -2.499  -0.108
HETATM   44  C          44       6.584  -2.499   0.108
HETATM   45  C          45       6.546  -3.471  -0.907
HETATM   46  C          46       7.331  -4.617  -0.742
HETATM   47  C          47       8.123  -4.789   0.389
HETATM   48  C          48       8.142  -3.812   1.379
HETATM   49  C          49       7.375  -2.648   1.261
HETATM   50  C          50      -6.546  -3.471   0.907
HETATM   51  C          51      -7.331  -4.617   0.742
HETATM   52  C          52      -8.123  -4.789  -0.389
HETATM   53  C          53      -8.142  -3.812  -1.379
HETATM   54  C          54      -7.375  -2.648  -1.261
HETATM   55  C          55       5.688  -3.315  -2.157
HETATM   56  C          56       7.418  -1.598   2.366
HETATM   57  C          57      -5.688  -3.315   2.157
HETATM   58  C          58      -7.418  -1.598  -2.366
HETATM   59  C          59      -6.889  -2.163  -3.697
HETATM   60  C          60      -8.830  -1.001  -2.517
HETATM   61  C          61      -6.552  -3.270   3.431
HETATM   62  C          62      -4.608  -4.412   2.236
HETATM   63  C          63       6.889  -2.163   3.697
HETATM   64  C          64       8.830  -1.001   2.517
HETATM   65  C          65       6.552  -3.270  -3.431
HETATM   66  C          66       4.608  -4.412  -2.236
HETATM   67  H          67      -0.242   7.058  -1.517
HETATM   68  H          68       1.098   7.846  -0.654
HETATM   69  H          69      -1.098   7.846   0.654
HETATM   70  H          70       0.242   7.058   1.517
HETATM   71  H          71       3.053   6.453  -1.506
HETATM   72  H          72      -3.053   6.453   1.506
HETATM   73  H          73       1.929  -0.888   1.306
HETATM   74  H          74       0.568   1.175   1.060
HETATM   75  H          75       5.691   4.245  -1.970
HETATM   76  H          76       7.070   2.182  -1.764
HETATM   77  H          77      -0.568   1.175  -1.060
HETATM   78  H          78      -1.929  -0.888  -1.306
HETATM   79  H          79      -7.070   2.182   1.764
HETATM   80  H          80      -5.691   4.245   1.970
HETATM   81  H          81       7.320  -5.385  -1.510
HETATM   82  H          82       8.725  -5.687   0.499
HETATM   83  H          83       8.763  -3.954   2.259
HETATM   84  H          84      -7.320  -5.385   1.510
HETATM   85  H          85      -8.725  -5.687  -0.499
HETATM   86  H          86      -8.763  -3.954  -2.259
HETATM   87  H          87       5.165  -2.357  -2.092
HETATM   88  H          88       6.753  -0.779   2.079
HETATM   89  H          89      -5.165  -2.357   2.092
HETATM   90  H          90      -6.753  -0.779  -2.079
HETATM   91  H          91      -6.871  -1.381  -4.465
HETATM   92  H          92      -5.874  -2.552  -3.577
HETATM   93  H          93      -7.521  -2.977  -4.068
HETATM   94  H          94      -8.831  -0.208  -3.273
HETATM   95  H          95      -9.555  -1.759  -2.831
HETATM   96  H          96      -9.174  -0.577  -1.570
HETATM   97  H          97      -5.926  -3.099   4.313
HETATM   98  H          98      -7.291  -2.466   3.370
HETATM   99  H          99      -7.091  -4.212   3.584
HETATM  100  H         100      -3.963  -4.252   3.106
HETATM  101  H         101      -5.055  -5.408   2.332
HETATM  102  H         102      -3.984  -4.407   1.338
HETATM  103  H         103       6.871  -1.381   4.465
HETATM  104  H         104       5.874  -2.552   3.577
HETATM  105  H         105       7.521  -2.977   4.068
HETATM  106  H         106       8.831  -0.208   3.273
HETATM  107  H         107       9.555  -1.759   2.831
HETATM  108  H         108       9.174  -0.577   1.570
HETATM  109  H         109       5.926  -3.099  -4.313
HETATM  110  H         110       7.291  -2.466  -3.370
HETATM  111  H         111       7.091  -4.212  -3.584
HETATM  112  H         112       5.055  -5.408  -2.331
HETATM  113  H         113       3.984  -4.407  -1.338
HETATM  114  H         114       3.963  -4.252  -3.106
CONECT    1    2    5    8
CONECT    2    1    3   67   68
CONECT    3    2    4   69   70
CONECT    4    3    9   12
CONECT    5    1    6   71
CONECT    6    5    7   20
CONECT    7    6    8   14
CONECT    8    1    7    9
CONECT    9    4    8   10
CONECT   10    9   11   13
CONECT   11   10   12   32
CONECT   12    4   11   72
CONECT   13   10   24   28
CONECT   14    7   15   19
CONECT   15   14   16   20
CONECT   16   15   17   23
CONECT   17   16   18   34
CONECT   18   17   19   73
CONECT   19   14   18   74
CONECT   20    6   15   21
CONECT   21   20   22   75
CONECT   22   21   23   76
CONECT   23   16   22   33
CONECT   24   13   25   77
CONECT   25   24   26   78
CONECT   26   25   27   35
CONECT   27   26   28   29
CONECT   28   13   27   32
CONECT   29   27   30   36
CONECT   30   29   31   79
CONECT   31   30   32   80
CONECT   32   11   28   31
CONECT   33   23   38   42
CONECT   34   17   38   41
CONECT   35   26   37   40
CONECT   36   29   37   39
CONECT   37   35   36   43
CONECT   38   33   34   44
CONECT   39   36
CONECT   40   35
CONECT   41   34
CONECT   42   33
CONECT   43   37   50   54
CONECT   44   38   45   49
CONECT   45   44   46   55
CONECT   46   45   47   81
CONECT   47   46   48   82
CONECT   48   47   49   83
CONECT   49   44   48   56
CONECT   50   43   51   57
CONECT   51   50   52   84
CONECT   52   51   53   85
CONECT   53   52   54   86
CONECT   54   43   53   58
CONECT   55   45   65   66   87
CONECT   56   49   63   64   88
CONECT   57   50   61   62   89
CONECT   58   54   59   60   90
CONECT   59   58   91   92   93
CONECT   60   58   94   95   96
CONECT   61   57   97   98   99
CONECT   62   57  100  101  102
CONECT   63   56  103  104  105
CONECT   64   56  106  107  108
CONECT   65   55  109  110  111
CONECT   66   55  112  113  114
CONECT   67    2
CONECT   68    2
CONECT   69    3
CONECT   70    3
CONECT   71    5
CONECT   72   12
CONECT   73   18
CONECT   74   19
CONECT   75   21
CONECT   76   22
CONECT   77   24
CONECT   78   25
CONECT   79   30
CONECT   80   31
CONECT   81   46
CONECT   82   47
CONECT   83   48
CONECT   84   51
CONECT   85   52
CONECT   86   53
CONECT   87   55
CONECT   88   56
CONECT   89   57
CONECT   90   58
CONECT   91   59
CONECT   92   59
CONECT   93   59
CONECT   94   60
CONECT   95   60
CONECT   96   60
CONECT   97   61
CONECT   98   61
CONECT   99   61
CONECT  100   62
CONECT  101   62
CONECT  102   62
CONECT  103   63
CONECT  104   63
CONECT  105   63
CONECT  106   64
CONECT  107   64
CONECT  108   64
CONECT  109   65
CONECT  110   65
CONECT  111   65
CONECT  112   66
CONECT  113   66
CONECT  114   66
End
