# Supplementary material for: Bipyrrole boomerangs via Pd-mediated tandem cyclization–oxygenation. Controlling reaction selectivity and electronic properties
Source: Beilstein J Org Chem. 2020 May 4;16:895–903. doi: 10.3762/bjoc.16.81 (PMC7214875; doi:10.3762/bjoc.16.81)
Supplement: File 2 — Cartesian coordinates. [file Beilstein_J_Org_Chem-16-895-s002.zip › cNMI2O.pdb]

COMPND    cNMI2O
AUTHOR    Marcin Stepien
HETATM    1  N           1      -1.219   5.626  -0.604
HETATM    2  C           2      -0.463   6.868  -0.609
HETATM    3  C           3       0.463   6.868   0.609
HETATM    4  N           4       1.219   5.626   0.604
HETATM    5  C           5      -2.517   5.474  -1.136
HETATM    6  C           6      -2.781   4.038  -0.991
HETATM    7  C           7      -1.680   3.406  -0.428
HETATM    8  C           8      -0.648   4.399  -0.237
HETATM    9  C           9       0.648   4.399   0.237
HETATM   10  C          10       1.680   3.406   0.428
HETATM   11  C          11       2.781   4.038   0.991
HETATM   12  C          12       2.517   5.474   1.136
HETATM   13  C          13       2.064   2.029   0.063
HETATM   14  C          14      -2.064   2.029  -0.063
HETATM   15  C          15      -3.404   1.911  -0.524
HETATM   16  C          16      -4.181   0.774  -0.359
HETATM   17  C          17      -3.610  -0.329   0.317
HETATM   18  C          18      -2.315  -0.224   0.810
HETATM   19  C          19      -1.535   0.953   0.638
HETATM   20  C          20      -3.897   3.113  -1.095
HETATM   21  C          21      -5.211   3.140  -1.543
HETATM   22  C          22      -6.006   1.970  -1.413
HETATM   23  C          23      -5.517   0.806  -0.830
HETATM   24  C          24       1.535   0.953  -0.638
HETATM   25  C          25       2.315  -0.224  -0.810
HETATM   26  C          26       3.610  -0.329  -0.317
HETATM   27  C          27       4.181   0.774   0.359
HETATM   28  C          28       3.404   1.911   0.524
HETATM   29  C          29       5.517   0.806   0.830
HETATM   30  C          30       6.006   1.970   1.413
HETATM   31  C          31       5.210   3.140   1.543
HETATM   32  C          32       3.897   3.113   1.095
HETATM   33  C          33      -6.357  -0.405  -0.663
HETATM   34  C          34      -4.430  -1.552   0.506
HETATM   35  C          35       4.430  -1.552  -0.506
HETATM   36  C          36       6.357  -0.405   0.663
HETATM   37  N          37       5.747  -1.506   0.009
HETATM   38  N          38      -5.747  -1.506  -0.009
HETATM   39  O          39       7.510  -0.472   1.057
HETATM   40  O          40       4.009  -2.549  -1.069
HETATM   41  O          41      -4.009  -2.549   1.069
HETATM   42  O          42      -7.510  -0.472  -1.057
HETATM   43  C          43       6.559  -2.700  -0.158
HETATM   44  C          44      -6.559  -2.700   0.158
HETATM   45  C          45      -6.527  -3.685  -0.844
HETATM   46  C          46      -7.317  -4.826  -0.660
HETATM   47  C          47      -8.106  -4.979   0.476
HETATM   48  C          48      -8.119  -3.987   1.452
HETATM   49  C          49      -7.347  -2.828   1.316
HETATM   50  C          50       7.347  -2.828  -1.316
HETATM   51  C          51       8.119  -3.987  -1.452
HETATM   52  C          52       8.106  -4.978  -0.476
HETATM   53  C          53       7.317  -4.826   0.660
HETATM   54  C          54       6.527  -3.685   0.844
HETATM   55  C          55      -5.674  -3.552  -2.101
HETATM   56  C          56      -7.385  -1.762   2.405
HETATM   57  C          57       7.385  -1.762  -2.405
HETATM   58  C          58       5.674  -3.552   2.101
HETATM   59  C          59       4.603  -4.657   2.172
HETATM   60  C          60       6.545  -3.517   3.371
HETATM   61  C          61       8.794  -1.157  -2.548
HETATM   62  C          62       6.859  -2.309  -3.745
HETATM   63  C          63      -8.794  -1.157   2.549
HETATM   64  C          64      -6.858  -2.309   3.745
HETATM   65  C          65      -4.603  -4.657  -2.172
HETATM   66  C          66      -6.545  -3.517  -3.371
HETATM   67  O          67      -3.197   6.386  -1.578
HETATM   68  O          68       3.197   6.386   1.578
HETATM   69  H          69      -1.179   7.692  -0.575
HETATM   70  H          70       0.125   6.960  -1.531
HETATM   71  H          71      -0.125   6.960   1.531
HETATM   72  H          72       1.179   7.692   0.575
HETATM   73  H          73      -1.902  -1.070   1.350
HETATM   74  H          74      -0.543   0.986   1.071
HETATM   75  H          75      -5.637   4.038  -1.978
HETATM   76  H          76      -7.034   1.974  -1.760
HETATM   77  H          77       0.543   0.986  -1.072
HETATM   78  H          78       1.902  -1.069  -1.350
HETATM   79  H          79       7.034   1.974   1.760
HETATM   80  H          80       5.637   4.038   1.978
HETATM   81  H          81      -7.312  -5.605  -1.417
HETATM   82  H          82      -8.712  -5.871   0.600
HETATM   83  H          83      -8.737  -4.114   2.335
HETATM   84  H          84       8.737  -4.114  -2.335
HETATM   85  H          85       8.712  -5.871  -0.600
HETATM   86  H          86       7.312  -5.605   1.417
HETATM   87  H          87      -5.144  -2.596  -2.051
HETATM   88  H          88      -6.717  -0.949   2.107
HETATM   89  H          89       6.717  -0.949  -2.107
HETATM   90  H          90       5.144  -2.596   2.051
HETATM   91  H          91       3.961  -4.512   3.048
HETATM   92  H          92       3.974  -4.648   1.278
HETATM   93  H          93       5.057  -5.650   2.254
HETATM   94  H          94       5.922  -3.361   4.258
HETATM   95  H          95       7.090  -4.457   3.510
HETATM   96  H          96       7.279  -2.707   3.317
HETATM   97  H          97       8.792  -0.353  -3.292
HETATM   98  H          98       9.140  -0.745  -1.596
HETATM   99  H          99       9.522  -1.908  -2.875
HETATM  100  H         100       6.837  -1.516  -4.500
HETATM  101  H         101       7.495  -3.114  -4.128
HETATM  102  H         102       5.845  -2.706  -3.632
HETATM  103  H         103      -8.792  -0.353   3.293
HETATM  104  H         104      -9.140  -0.745   1.596
HETATM  105  H         105      -9.522  -1.908   2.875
HETATM  106  H         106      -6.837  -1.516   4.500
HETATM  107  H         107      -7.495  -3.114   4.128
HETATM  108  H         108      -5.845  -2.706   3.632
HETATM  109  H         109      -3.962  -4.512  -3.048
HETATM  110  H         110      -3.974  -4.648  -1.278
HETATM  111  H         111      -5.057  -5.650  -2.255
HETATM  112  H         112      -5.922  -3.361  -4.258
HETATM  113  H         113      -7.090  -4.457  -3.510
HETATM  114  H         114      -7.279  -2.707  -3.317
CONECT    1    2    5    8
CONECT    2    1    3   69   70
CONECT    3    2    4   71   72
CONECT    4    3    9   12
CONECT    5    1    6   67
CONECT    6    5    7   20
CONECT    7    6    8   14
CONECT    8    1    7    9
CONECT    9    4    8   10
CONECT   10    9   11   13
CONECT   11   10   12   32
CONECT   12    4   11   68
CONECT   13   10   24   28
CONECT   14    7   15   19
CONECT   15   14   16   20
CONECT   16   15   17   23
CONECT   17   16   18   34
CONECT   18   17   19   73
CONECT   19   14   18   74
CONECT   20    6   15   21
CONECT   21   20   22   75
CONECT   22   21   23   76
CONECT   23   16   22   33
CONECT   24   13   25   77
CONECT   25   24   26   78
CONECT   26   25   27   35
CONECT   27   26   28   29
CONECT   28   13   27   32
CONECT   29   27   30   36
CONECT   30   29   31   79
CONECT   31   30   32   80
CONECT   32   11   28   31
CONECT   33   23   38   42
CONECT   34   17   38   41
CONECT   35   26   37   40
CONECT   36   29   37   39
CONECT   37   35   36   43
CONECT   38   33   34   44
CONECT   39   36
CONECT   40   35
CONECT   41   34
CONECT   42   33
CONECT   43   37   50   54
CONECT   44   38   45   49
CONECT   45   44   46   55
CONECT   46   45   47   81
CONECT   47   46   48   82
CONECT   48   47   49   83
CONECT   49   44   48   56
CONECT   50   43   51   57
CONECT   51   50   52   84
CONECT   52   51   53   85
CONECT   53   52   54   86
CONECT   54   43   53   58
CONECT   55   45   65   66   87
CONECT   56   49   63   64   88
CONECT   57   50   61   62   89
CONECT   58   54   59   60   90
CONECT   59   58   91   92   93
CONECT   60   58   94   95   96
CONECT   61   57   97   98   99
CONECT   62   57  100  101  102
CONECT   63   56  103  104  105
CONECT   64   56  106  107  108
CONECT   65   55  109  110  111
CONECT   66   55  112  113  114
CONECT   67    5
CONECT   68   12
CONECT   69    2
CONECT   70    2
CONECT   71    3
CONECT   72    3
CONECT   73   18
CONECT   74   19
CONECT   75   21
CONECT   76   22
CONECT   77   24
CONECT   78   25
CONECT   79   30
CONECT   80   31
CONECT   81   46
CONECT   82   47
CONECT   83   48
CONECT   84   51
CONECT   85   52
CONECT   86   53
CONECT   87   55
CONECT   88   56
CONECT   89   57
CONECT   90   58
CONECT   91   59
CONECT   92   59
CONECT   93   59
CONECT   94   60
CONECT   95   60
CONECT   96   60
CONECT   97   61
CONECT   98   61
CONECT   99   61
CONECT  100   62
CONECT  101   62
CONECT  102   62
CONECT  103   63
CONECT  104   63
CONECT  105   63
CONECT  106   64
CONECT  107   64
CONECT  108   64
CONECT  109   65
CONECT  110   65
CONECT  111   65
CONECT  112   66
CONECT  113   66
CONECT  114   66
End
