# Supplementary material for: Bipyrrole boomerangs via Pd-mediated tandem cyclization–oxygenation. Controlling reaction selectivity and electronic properties
Source: Beilstein J Org Chem. 2020 May 4;16:895–903. doi: 10.3762/bjoc.16.81 (PMC7214875; doi:10.3762/bjoc.16.81)
Supplement: File 2 — Cartesian coordinates. [file Beilstein_J_Org_Chem-16-895-s002.zip › cNMI3H.pdb]

COMPND    cNMI3H
AUTHOR    Marcin Stepien
HETATM    1  N           1      -1.290   5.581  -1.056
HETATM    2  C           2      -0.454   6.758  -1.271
HETATM    3  C           3      -0.045   6.775   1.266
HETATM    4  N           4       0.816   5.614   1.061
HETATM    5  C           5      -2.518   5.337  -1.636
HETATM    6  C           6      -2.901   4.062  -1.291
HETATM    7  C           7      -1.857   3.501  -0.467
HETATM    8  C           8      -0.860   4.457  -0.339
HETATM    9  C           9       0.411   4.474   0.355
HETATM   10  C          10       1.429   3.542   0.492
HETATM   11  C          11       2.460   4.133   1.311
HETATM   12  C          12       2.050   5.403   1.643
HETATM   13  C          13       1.878   2.217   0.058
HETATM   14  C          14      -2.277   2.171  -0.021
HETATM   15  C          15      -3.557   1.980  -0.618
HETATM   16  C          16      -4.319   0.830  -0.439
HETATM   17  C          17      -3.793  -0.197   0.381
HETATM   18  C          18      -2.547  -0.022   0.973
HETATM   19  C          19      -1.777   1.156   0.783
HETATM   20  C          20      -3.990   3.088  -1.400
HETATM   21  C          21      -5.229   3.006  -2.017
HETATM   22  C          22      -6.012   1.835  -1.849
HETATM   23  C          23      -5.581   0.762  -1.077
HETATM   24  C          24       1.399   1.182  -0.734
HETATM   25  C          25       2.194   0.020  -0.912
HETATM   26  C          26       3.444  -0.122  -0.319
HETATM   27  C          27       3.949   0.925   0.489
HETATM   28  C          28       3.162   2.060   0.656
HETATM   29  C          29       5.211   0.889   1.129
HETATM   30  C          30       5.618   1.978   1.892
HETATM   31  C          31       4.810   3.134   2.048
HETATM   32  C          32       3.570   3.184   1.428
HETATM   33  C          33      -6.405  -0.454  -0.897
HETATM   34  C          34      -4.594  -1.424   0.586
HETATM   35  C          35       4.270  -1.335  -0.510
HETATM   36  C          36       6.060  -0.311   0.962
HETATM   37  N          37       5.536  -1.336   0.135
HETATM   38  N          38      -5.849  -1.466  -0.074
HETATM   39  O          39       7.154  -0.435   1.494
HETATM   40  O          40       3.912  -2.292  -1.178
HETATM   41  O          41      -4.222  -2.360   1.279
HETATM   42  O          42      -7.502  -0.603  -1.413
HETATM   43  C          43       6.351  -2.527  -0.040
HETATM   44  C          44      -6.647  -2.665   0.116
HETATM   45  C          45      -7.551  -2.715   1.191
HETATM   46  C          46      -8.309  -3.881   1.353
HETATM   47  C          47      -8.171  -4.954   0.478
HETATM   48  C          48      -7.268  -4.879  -0.578
HETATM   49  C          49      -6.488  -3.735  -0.782
HETATM   50  C          50       7.224  -2.600  -1.144
HETATM   51  C          51       7.972  -3.774  -1.298
HETATM   52  C          52       7.867  -4.822  -0.388
HETATM   53  C          53       7.002  -4.719   0.695
HETATM   54  C          54       6.221  -3.573   0.889
HETATM   55  C          55      -7.725  -1.559   2.169
HETATM   56  C          56      -5.508  -3.687  -1.948
HETATM   57  C          57       7.369  -1.447  -2.132
HETATM   58  C          58       5.271  -3.502   2.079
HETATM   59  C          59       4.195  -4.601   2.006
HETATM   60  C          60       6.041  -3.541   3.412
HETATM   61  C          61       8.587  -0.536  -1.806
HETATM   62  C          62       7.357  -1.914  -3.598
HETATM   63  C          63      -4.419  -4.768  -1.813
HETATM   64  C          64      -6.240  -3.778  -3.300
HETATM   65  C          65      -9.156  -0.991   2.121
HETATM   66  C          66      -7.319  -1.967   3.598
HETATM   67  C          67      -0.259   7.615  -0.007
HETATM   68  H          68      -0.909   7.353  -2.066
HETATM   69  H          69       0.520   6.418  -1.638
HETATM   70  H          70       0.397   7.387   2.055
HETATM   71  H          71      -1.011   6.417   1.636
HETATM   72  H          72      -2.997   6.097  -2.236
HETATM   73  H          73       2.512   6.178   2.236
HETATM   74  H          74      -2.165  -0.821   1.600
HETATM   75  H          75      -0.812   1.242   1.270
HETATM   76  H          76      -5.615   3.818  -2.626
HETATM   77  H          77      -6.983   1.759  -2.328
HETATM   78  H          78       0.432   1.242  -1.221
HETATM   79  H          79       1.829  -0.795  -1.529
HETATM   80  H          80       6.589   1.927   2.373
HETATM   81  H          81       5.178   3.959   2.650
HETATM   82  H          82      -9.015  -3.947   2.175
HETATM   83  H          83      -8.768  -5.850   0.620
HETATM   84  H          84      -7.166  -5.721  -1.256
HETATM   85  H          85       8.642  -3.872  -2.145
HETATM   86  H          86       8.460  -5.722  -0.527
HETATM   87  H          87       6.923  -5.542   1.399
HETATM   88  H          88      -7.051  -0.754   1.863
HETATM   89  H          89      -5.001  -2.718  -1.924
HETATM   90  H          90       6.490  -0.807  -2.011
HETATM   91  H          91       4.749  -2.542   2.039
HETATM   92  H          92       3.485  -4.497   2.835
HETATM   93  H          93       3.639  -4.540   1.067
HETATM   94  H          94       4.636  -5.602   2.072
HETATM   95  H          95       5.351  -3.432   4.256
HETATM   96  H          96       6.574  -4.489   3.540
HETATM   97  H          97       6.775  -2.731   3.459
HETATM   98  H          98       8.513   0.350  -2.452
HETATM   99  H          99       8.483  -0.181  -0.775
HETATM  100  C         100       9.976  -1.159  -1.975
HETATM  101  H         101       7.383  -1.047  -4.268
HETATM  102  H         102       8.213  -2.546  -3.851
HETATM  103  H         103       6.448  -2.483  -3.814
HETATM  104  H         104      -3.690  -4.681  -2.625
HETATM  105  H         105      -3.889  -4.668  -0.861
HETATM  106  H         106      -4.846  -5.776  -1.857
HETATM  107  H         107      -5.529  -3.683  -4.128
HETATM  108  H         108      -6.755  -4.738  -3.414
HETATM  109  H         109      -6.985  -2.982  -3.391
HETATM  110  H         110      -9.247  -0.124   2.785
HETATM  111  H         111      -9.414  -0.677   1.105
HETATM  112  H         112      -9.894  -1.734   2.442
HETATM  113  H         113      -7.392  -1.110   4.277
HETATM  114  H         114      -7.969  -2.757   3.989
HETATM  115  H         115      -6.289  -2.336   3.617
HETATM  116  H         116      -1.132   8.257   0.160
HETATM  117  H         117       0.599   8.274  -0.179
HETATM  118  H         118      10.156  -1.497  -3.001
HETATM  119  H         119      10.118  -2.013  -1.307
HETATM  120  H         120      10.751  -0.423  -1.735
CONECT    1    2    5    8
CONECT    2    1   67   68   69
CONECT    3    4   67   70   71
CONECT    4    3    9   12
CONECT    5    1    6   72
CONECT    6    5    7   20
CONECT    7    6    8   14
CONECT    8    1    7    9
CONECT    9    4    8   10
CONECT   10    9   11   13
CONECT   11   10   12   32
CONECT   12    4   11   73
CONECT   13   10   24   28
CONECT   14    7   15   19
CONECT   15   14   16   20
CONECT   16   15   17   23
CONECT   17   16   18   34
CONECT   18   17   19   74
CONECT   19   14   18   75
CONECT   20    6   15   21
CONECT   21   20   22   76
CONECT   22   21   23   77
CONECT   23   16   22   33
CONECT   24   13   25   78
CONECT   25   24   26   79
CONECT   26   25   27   35
CONECT   27   26   28   29
CONECT   28   13   27   32
CONECT   29   27   30   36
CONECT   30   29   31   80
CONECT   31   30   32   81
CONECT   32   11   28   31
CONECT   33   23   38   42
CONECT   34   17   38   41
CONECT   35   26   37   40
CONECT   36   29   37   39
CONECT   37   35   36   43
CONECT   38   33   34   44
CONECT   39   36
CONECT   40   35
CONECT   41   34
CONECT   42   33
CONECT   43   37   50   54
CONECT   44   38   45   49
CONECT   45   44   46   55
CONECT   46   45   47   82
CONECT   47   46   48   83
CONECT   48   47   49   84
CONECT   49   44   48   56
CONECT   50   43   51   57
CONECT   51   50   52   85
CONECT   52   51   53   86
CONECT   53   52   54   87
CONECT   54   43   53   58
CONECT   55   45   65   66   88
CONECT   56   49   63   64   89
CONECT   57   50   61   62   90
CONECT   58   54   59   60   91
CONECT   59   58   92   93   94
CONECT   60   58   95   96   97
CONECT   61   57   98   99  100
CONECT   62   57  101  102  103
CONECT   63   56  104  105  106
CONECT   64   56  107  108  109
CONECT   65   55  110  111  112
CONECT   66   55  113  114  115
CONECT   67    2    3  116  117
CONECT   68    2
CONECT   69    2
CONECT   70    3
CONECT   71    3
CONECT   72    5
CONECT   73   12
CONECT   74   18
CONECT   75   19
CONECT   76   21
CONECT   77   22
CONECT   78   24
CONECT   79   25
CONECT   80   30
CONECT   81   31
CONECT   82   46
CONECT   83   47
CONECT   84   48
CONECT   85   51
CONECT   86   52
CONECT   87   53
CONECT   88   55
CONECT   89   56
CONECT   90   57
CONECT   91   58
CONECT   92   59
CONECT   93   59
CONECT   94   59
CONECT   95   60
CONECT   96   60
CONECT   97   60
CONECT   98   61
CONECT   99   61
CONECT  100   61  118  119  120
CONECT  101   62
CONECT  102   62
CONECT  103   62
CONECT  104   63
CONECT  105   63
CONECT  106   63
CONECT  107   64
CONECT  108   64
CONECT  109   64
CONECT  110   65
CONECT  111   65
CONECT  112   65
CONECT  113   66
CONECT  114   66
CONECT  115   66
CONECT  116   67
CONECT  117   67
CONECT  118  100
CONECT  119  100
CONECT  120  100
End
