# Supplementary material for: Bipyrrole boomerangs via Pd-mediated tandem cyclization–oxygenation. Controlling reaction selectivity and electronic properties
Source: Beilstein J Org Chem. 2020 May 4;16:895–903. doi: 10.3762/bjoc.16.81 (PMC7214875; doi:10.3762/bjoc.16.81)
Supplement: File 2 — Cartesian coordinates. [file Beilstein_J_Org_Chem-16-895-s002.zip › cNMI3O.pdb]

COMPND    cNMI3O
AUTHOR    Marcin Stepien
HETATM    1  N           1      -1.130   5.536  -0.922
HETATM    2  C           2      -0.332   6.721  -1.234
HETATM    3  C           3       0.332   6.721   1.234
HETATM    4  N           4       1.130   5.536   0.922
HETATM    5  C           5      -2.354   5.268  -1.595
HETATM    6  C           6      -2.623   3.861  -1.296
HETATM    7  C           7      -1.576   3.329  -0.556
HETATM    8  C           8      -0.601   4.372  -0.344
HETATM    9  C           9       0.601   4.372   0.344
HETATM   10  C          10       1.576   3.329   0.556
HETATM   11  C          11       2.623   3.861   1.296
HETATM   12  C          12       2.354   5.268   1.595
HETATM   13  C          13       1.971   1.990   0.077
HETATM   14  C          14      -1.971   1.990  -0.077
HETATM   15  C          15      -3.258   1.786  -0.646
HETATM   16  C          16      -4.023   0.648  -0.438
HETATM   17  C          17      -3.495  -0.363   0.397
HETATM   18  C          18      -2.250  -0.175   0.986
HETATM   19  C          19      -1.480   0.999   0.763
HETATM   20  C          20      -3.710   2.902  -1.399
HETATM   21  C          21      -4.971   2.839  -1.976
HETATM   22  C          22      -5.755   1.667  -1.793
HETATM   23  C          23      -5.305   0.589  -1.038
HETATM   24  C          24       1.480   0.999  -0.763
HETATM   25  C          25       2.250  -0.175  -0.986
HETATM   26  C          26       3.495  -0.363  -0.397
HETATM   27  C          27       4.023   0.648   0.438
HETATM   28  C          28       3.258   1.786   0.646
HETATM   29  C          29       5.305   0.589   1.038
HETATM   30  C          30       5.754   1.667   1.793
HETATM   31  C          31       4.971   2.839   1.976
HETATM   32  C          32       3.710   2.902   1.399
HETATM   33  C          33      -6.133  -0.622  -0.823
HETATM   34  C          34      -4.305  -1.584   0.637
HETATM   35  C          35       4.305  -1.584  -0.637
HETATM   36  C          36       6.133  -0.622   0.823
HETATM   37  N          37       5.568  -1.629  -0.001
HETATM   38  N          38      -5.568  -1.629   0.001
HETATM   39  O          39       7.240  -0.766   1.316
HETATM   40  O          40       3.920  -2.505  -1.339
HETATM   41  O          41      -3.920  -2.505   1.339
HETATM   42  O          42      -7.240  -0.766  -1.316
HETATM   43  C          43       6.371  -2.822  -0.220
HETATM   44  C          44      -6.371  -2.822   0.220
HETATM   45  C          45      -7.256  -2.852   1.312
HETATM   46  C          46      -8.016  -4.011   1.501
HETATM   47  C          47      -7.900  -5.095   0.637
HETATM   48  C          48      -7.017  -5.039  -0.436
HETATM   49  C          49      -6.233  -3.903  -0.668
HETATM   50  C          50       7.256  -2.851  -1.312
HETATM   51  C          51       8.016  -4.011  -1.501
HETATM   52  C          52       7.900  -5.095  -0.637
HETATM   53  C          53       7.017  -5.039   0.436
HETATM   54  C          54       6.233  -3.903   0.668
HETATM   55  C          55      -7.408  -1.682   2.278
HETATM   56  C          56      -5.275  -3.875  -1.854
HETATM   57  C          57       7.408  -1.682  -2.278
HETATM   58  C          58       5.275  -3.875   1.854
HETATM   59  C          59       4.193  -4.964   1.729
HETATM   60  C          60       6.035  -3.974   3.190
HETATM   61  C          61       8.836  -1.107  -2.245
HETATM   62  C          62       6.983  -2.075  -3.706
HETATM   63  C          63      -4.193  -4.964  -1.729
HETATM   64  C          64      -6.035  -3.974  -3.190
HETATM   65  C          65      -8.836  -1.107   2.245
HETATM   66  C          66      -6.983  -2.075   3.706
HETATM   67  C          67       0.000   7.573   0.000
HETATM   68  H          68      -0.914   7.292  -1.960
HETATM   69  H          69       0.594   6.394  -1.720
HETATM   70  H          70       0.914   7.292   1.960
HETATM   71  H          71      -0.594   6.394   1.720
HETATM   72  H          72      -1.869  -0.954   1.638
HETATM   73  H          73      -0.522   1.097   1.261
HETATM   74  H          74      -5.366   3.667  -2.554
HETATM   75  H          75      -6.741   1.602  -2.239
HETATM   76  H          76       0.522   1.097  -1.261
HETATM   77  H          77       1.869  -0.954  -1.638
HETATM   78  H          78       6.741   1.601   2.239
HETATM   79  H          79       5.366   3.667   2.554
HETATM   80  H          80      -8.708  -4.063   2.336
HETATM   81  H          81      -8.500  -5.986   0.801
HETATM   82  H          82      -6.932  -5.890  -1.105
HETATM   83  H          83       8.709  -4.063  -2.336
HETATM   84  H          84       8.500  -5.986  -0.801
HETATM   85  H          85       6.932  -5.890   1.105
HETATM   86  H          86      -6.734  -0.884   1.953
HETATM   87  H          87      -4.760  -2.910  -1.850
HETATM   88  H          88       6.735  -0.884  -1.953
HETATM   89  H          89       4.760  -2.910   1.850
HETATM   90  H          90       3.480  -4.891   2.557
HETATM   91  H          91       3.643  -4.860   0.789
HETATM   92  H          92       4.630  -5.968   1.755
HETATM   93  H          93       5.339  -3.894   4.033
HETATM   94  H          94       6.559  -4.932   3.283
HETATM   95  H          95       6.776  -3.175   3.277
HETATM   96  H          96       8.912  -0.232  -2.899
HETATM   97  H          97       9.110  -0.804  -1.230
HETATM   98  H          98       7.042  -1.209  -4.375
HETATM   99  H          99       7.632  -2.856  -4.117
HETATM  100  H         100       5.956  -2.451  -3.717
HETATM  101  H         101      -3.480  -4.891  -2.557
HETATM  102  H         102      -3.643  -4.861  -0.789
HETATM  103  H         103      -4.630  -5.968  -1.755
HETATM  104  H         104      -5.339  -3.894  -4.033
HETATM  105  H         105      -6.559  -4.932  -3.283
HETATM  106  H         106      -6.777  -3.175  -3.277
HETATM  107  H         107      -8.912  -0.232   2.899
HETATM  108  H         108      -9.110  -0.804   1.230
HETATM  109  H         109      -9.573  -1.842   2.588
HETATM  110  H         110      -7.041  -1.209   4.375
HETATM  111  H         111      -7.632  -2.856   4.117
HETATM  112  H         112      -5.956  -2.451   3.717
HETATM  113  H         113      -0.845   8.222   0.253
HETATM  114  H         114       0.845   8.222  -0.253
HETATM  115  O         115      -2.967   6.084  -2.264
HETATM  116  O         116       2.967   6.084   2.264
HETATM  117  H         117       9.573  -1.842  -2.588
CONECT    1    2    5    8
CONECT    2    1   67   68   69
CONECT    3    4   67   70   71
CONECT    4    3    9   12
CONECT    5    1    6  115
CONECT    6    5    7   20
CONECT    7    6    8   14
CONECT    8    1    7    9
CONECT    9    4    8   10
CONECT   10    9   11   13
CONECT   11   10   12   32
CONECT   12    4   11  116
CONECT   13   10   24   28
CONECT   14    7   15   19
CONECT   15   14   16   20
CONECT   16   15   17   23
CONECT   17   16   18   34
CONECT   18   17   19   72
CONECT   19   14   18   73
CONECT   20    6   15   21
CONECT   21   20   22   74
CONECT   22   21   23   75
CONECT   23   16   22   33
CONECT   24   13   25   76
CONECT   25   24   26   77
CONECT   26   25   27   35
CONECT   27   26   28   29
CONECT   28   13   27   32
CONECT   29   27   30   36
CONECT   30   29   31   78
CONECT   31   30   32   79
CONECT   32   11   28   31
CONECT   33   23   38   42
CONECT   34   17   38   41
CONECT   35   26   37   40
CONECT   36   29   37   39
CONECT   37   35   36   43
CONECT   38   33   34   44
CONECT   39   36
CONECT   40   35
CONECT   41   34
CONECT   42   33
CONECT   43   37   50   54
CONECT   44   38   45   49
CONECT   45   44   46   55
CONECT   46   45   47   80
CONECT   47   46   48   81
CONECT   48   47   49   82
CONECT   49   44   48   56
CONECT   50   43   51   57
CONECT   51   50   52   83
CONECT   52   51   53   84
CONECT   53   52   54   85
CONECT   54   43   53   58
CONECT   55   45   65   66   86
CONECT   56   49   63   64   87
CONECT   57   50   61   62   88
CONECT   58   54   59   60   89
CONECT   59   58   90   91   92
CONECT   60   58   93   94   95
CONECT   61   57   96   97  117
CONECT   62   57   98   99  100
CONECT   63   56  101  102  103
CONECT   64   56  104  105  106
CONECT   65   55  107  108  109
CONECT   66   55  110  111  112
CONECT   67    2    3  113  114
CONECT   68    2
CONECT   69    2
CONECT   70    3
CONECT   71    3
CONECT   72   18
CONECT   73   19
CONECT   74   21
CONECT   75   22
CONECT   76   24
CONECT   77   25
CONECT   78   30
CONECT   79   31
CONECT   80   46
CONECT   81   47
CONECT   82   48
CONECT   83   51
CONECT   84   52
CONECT   85   53
CONECT   86   55
CONECT   87   56
CONECT   88   57
CONECT   89   58
CONECT   90   59
CONECT   91   59
CONECT   92   59
CONECT   93   60
CONECT   94   60
CONECT   95   60
CONECT   96   61
CONECT   97   61
CONECT   98   62
CONECT   99   62
CONECT  100   62
CONECT  101   63
CONECT  102   63
CONECT  103   63
CONECT  104   64
CONECT  105   64
CONECT  106   64
CONECT  107   65
CONECT  108   65
CONECT  109   65
CONECT  110   66
CONECT  111   66
CONECT  112   66
CONECT  113   67
CONECT  114   67
CONECT  115    5
CONECT  116   12
CONECT  117   61
End
