# Supplementary material for: Bipyrrole boomerangs via Pd-mediated tandem cyclization–oxygenation. Controlling reaction selectivity and electronic properties
Source: Beilstein J Org Chem. 2020 May 4;16:895–903. doi: 10.3762/bjoc.16.81 (PMC7214875; doi:10.3762/bjoc.16.81)
Supplement: File 2 — Cartesian coordinates. [file Beilstein_J_Org_Chem-16-895-s002.zip › pyrrole NDA-H.pdb]

COMPND    pyrrole NDA-H
AUTHOR    Marcin Stepien
HETATM    1  N           1      -5.795   0.000   0.000
HETATM    2  C           2      -5.012  -1.104   0.282
HETATM    3  C           3      -3.702  -0.699   0.179
HETATM    4  C           4      -3.702   0.699  -0.179
HETATM    5  C           5      -5.012   1.104  -0.282
HETATM    6  C           6      -2.312  -1.147   0.293
HETATM    7  C           7      -1.677  -2.332   0.591
HETATM    8  C           8      -0.258  -2.359   0.603
HETATM    9  C           9       0.527  -1.247   0.329
HETATM   10  C          10      -0.105   0.000   0.000
HETATM   11  C          11      -1.510   0.000   0.000
HETATM   12  C          12       0.527   1.247  -0.329
HETATM   13  C          13      -0.258   2.358  -0.603
HETATM   14  C          14      -1.676   2.332  -0.591
HETATM   15  C          15      -2.312   1.147  -0.293
HETATM   16  C          16       2.017  -1.339   0.553
HETATM   17  C          17       2.017   1.338  -0.552
HETATM   18  N          18       2.738   2.184   0.247
HETATM   19  O          19       2.525   0.714  -1.487
HETATM   20  O          20       2.525  -0.714   1.487
HETATM   21  C          21       4.177   2.244   0.023
HETATM   22  C          22       2.308   2.563   1.589
HETATM   23  N          23       2.738  -2.184  -0.247
HETATM   24  C          24       4.176  -2.244  -0.023
HETATM   25  C          25       2.308  -2.563  -1.589
HETATM   26  H          26      -2.230  -3.237   0.822
HETATM   27  H          27       0.241  -3.290   0.856
HETATM   28  H          28       0.241   3.290  -0.856
HETATM   29  H          29      -2.230   3.237  -0.822
HETATM   30  H          30       4.548   3.229   0.321
HETATM   31  H          31       4.696   1.475   0.610
HETATM   32  H          32       4.381   2.075  -1.033
HETATM   33  H          33       2.621   3.592   1.798
HETATM   34  H          34       1.225   2.504   1.671
HETATM   35  H          35       2.748   1.892   2.335
HETATM   36  H          36       4.548  -3.229  -0.322
HETATM   37  H          37       4.696  -1.475  -0.610
HETATM   38  H          38       4.380  -2.075   1.033
HETATM   39  H          39       2.621  -3.591  -1.799
HETATM   40  H          40       1.225  -2.504  -1.671
HETATM   41  H          41       2.748  -1.891  -2.335
HETATM   42  H          42      -6.802   0.000   0.000
HETATM   43  H          43      -5.463  -2.054   0.525
HETATM   44  H          44      -5.463   2.054  -0.525
CONECT    1    2    5   42
CONECT    2    1    3   43
CONECT    3    2    4    6
CONECT    4    3    5   15
CONECT    5    1    4   44
CONECT    6    3    7   11
CONECT    7    6    8   26
CONECT    8    7    9   27
CONECT    9    8   10   16
CONECT   10    9   11   12
CONECT   11    6   10   15
CONECT   12   10   13   17
CONECT   13   12   14   28
CONECT   14   13   15   29
CONECT   15    4   11   14
CONECT   16    9   20   23
CONECT   17   12   18   19
CONECT   18   17   21   22
CONECT   19   17
CONECT   20   16
CONECT   21   18   30   31   32
CONECT   22   18   33   34   35
CONECT   23   16   24   25
CONECT   24   23   36   37   38
CONECT   25   23   39   40   41
CONECT   26    7
CONECT   27    8
CONECT   28   13
CONECT   29   14
CONECT   30   21
CONECT   31   21
CONECT   32   21
CONECT   33   22
CONECT   34   22
CONECT   35   22
CONECT   36   24
CONECT   37   24
CONECT   38   24
CONECT   39   25
CONECT   40   25
CONECT   41   25
CONECT   42    1
CONECT   43    2
CONECT   44    5
End
